# Supplementary material for: Species Distribution, Antifungal Susceptibility, and Molecular Epidemiology of Candida Species Causing Candidemia in a Tertiary Care Hospital in Bangkok, Thailand
Source: J Fungi (Basel). 2021 Jul 19;7(7):577. doi: 10.3390/jof7070577 (PMC8303137; doi:10.3390/jof7070577)
Supplement: Supplementary file 1 [file jof-07-00577-s001.zip]

Archive with 1 entries (1 files):
- jof-1286570-supplementary.pdf
